# Supplementary material for: Transcriptome Profiling Provides Insights into the Early Development of Tiller Buds in High- and Low-Tillering Orchardgrass Genotypes
Source: Int J Mol Sci. 2023 Nov 15;24(22):16370. doi: 10.3390/ijms242216370 (PMC10671593; doi:10.3390/ijms242216370)
Supplement: Supplementary file 1 [file ijms-24-16370-s001.zip › Supplementary Tables.xlsx]

## Sheet: Supplementary Table S1
Supplementary Table S1. Clean reads generated from 30 samples
Sample	Clean Reads	Clean Bases(Gb)	Error Rate	Q 30	GC	Total map	Unique map
A_HB_1	43566276	6.53	0.03	93.1	54.57	35252472(80.92%)	34311094(78.76%)
A_HB_2	48542436	7.28	0.03	93.03	55.11	39259719(80.88%)	38111628(78.51%)
A_HB_3	45238096	6.79	0.03	93.19	54.92	36439863(80.55%)	35445017(78.35%)
A_L1_1	46920252	7.04	0.02	94.6	55.64	38525590(82.11%)	37312805(79.52%)
A_L1_2	45706472	6.86	0.02	94.55	55.66	37698202(82.48%)	36526357(79.92%)
A_L1_3	49963114	7.49	0.02	94.31	55.72	41002937(82.07%)	39737876(79.53%)
A_L2_1	44202680	6.63	0.02	94.69	55.66	36239676(81.99%)	35025393(79.24%)
A_L2_2	45467410	6.82	0.02	94.48	55.95	37205178(81.83%)	35947024(79.06%)
A_L2_3	52182108	7.83	0.02	94.22	55.82	42732690(81.89%)	41290168(79.13%)
A_L3_1	45755390	6.86	0.02	94.54	55.81	37209089(81.32%)	35995177(78.67%)
A_L3_2	45661562	6.85	0.02	94.77	56.07	37164922(81.39%)	35967386(78.77%)
A_L3_3	45414888	6.81	0.03	94.01	55.73	36822734(81.08%)	35633469(78.46%)
A_L4_1	45535206	6.83	0.02	94.7	55.19	36670040(80.53%)	35564384(78.1%)
A_L4_2	46196206	6.93	0.02	94.28	55.21	37199016(80.52%)	36072942(78.09%)
A_L4_3	44920896	6.74	0.02	94.58	55.01	36434597(81.11%)	35340249(78.67%)
D_LB_1	44217762	6.63	0.03	93.42	54.07	41776185(94.48%)	39841478(90.1%)
D_LB_2	49764912	7.46	0.03	93.61	54.58	46823292(94.09%)	44770624(89.96%)
D_LB_3	44607256	6.69	0.03	93.75	54.78	42224335(94.66%)	40200009(90.12%)
D_L1_1	48296518	7.24	0.03	93.89	54.74	46147503(95.55%)	44239974(91.6%)
D_L1_2	44233950	6.64	0.03	93.99	54.46	42287342(95.6%)	40572556(91.72%)
D_L1_3	44610046	6.69	0.03	93.16	55.29	42461344(95.18%)	40720534(91.28%)
D_L2_1	45812178	6.87	0.03	93.96	54.83	43711748(95.42%)	41860166(91.37%)
D_L2_2	44070054	6.61	0.03	93.93	54.87	42071426(95.46%)	40307154(91.46%)
D_L2_3	45786318	6.87	0.03	93.67	54.57	43682677(95.41%)	41831537(91.36%)
D_L3_1	45127692	6.77	0.02	94.42	55.24	43108215(95.52%)	41332109(91.59%)
D_L3_2	44816472	6.72	0.03	93.98	55.12	42697398(95.27%)	40891541(91.24%)
D_L3_3	45172678	6.78	0.03	93.71	55.13	42968997(95.12%)	41226872(91.27%)
D_L4_1	45567230	6.84	0.03	93.77	55.15	43247701(94.91%)	41553768(91.19%)
D_L4_2	44211662	6.63	0.03	94	55.06	42002853(95.0%)	40354726(91.28%)
D_L4_3	44556322	6.68	0.02	94.24	54.52	42259119(94.84%)	40620804(91.17%)

## Sheet: Supplementary Table S2
Supplementary Table S2. Clean reads mapped to the reference genome
sample	total_reads	total_map	unique_map	multi_map	read1_map	read2_map	positive_map	negative_map	splice_map	unsplice_map	proper_map
A_HB_1	43566276	35252472(80.92%)	34311094(78.76%)	941378(2.16%)	17209089(39.5%)	17102005(39.26%)	17165327(39.4%)	17145767(39.36%)	14348243(32.93%)	19962851(45.82%)	30977060(71.1%)
A_HB_2	48542436	39259719(80.88%)	38111628(78.51%)	1148091(2.37%)	19149137(39.45%)	18962491(39.06%)	19062667(39.27%)	19048961(39.24%)	15872076(32.7%)	22239552(45.81%)	34333806(70.73%)
A_HB_3	45238096	36439863(80.55%)	35445017(78.35%)	994846(2.2%)	17762537(39.26%)	17682480(39.09%)	17724464(39.18%)	17720553(39.17%)	14545049(32.15%)	20899968(46.2%)	31914676(70.55%)
A_L1_1	46920252	38525590(82.11%)	37312805(79.52%)	1212785(2.58%)	18673222(39.8%)	18639583(39.73%)	18650040(39.75%)	18662765(39.78%)	15358515(32.73%)	21954290(46.79%)	34194008(72.88%)
A_L1_2	45706472	37698202(82.48%)	36526357(79.92%)	1171845(2.56%)	18277201(39.99%)	18249156(39.93%)	18254889(39.94%)	18271468(39.98%)	15181841(33.22%)	21344516(46.7%)	33594252(73.5%)
A_L1_3	49963114	41002937(82.07%)	39737876(79.53%)	1265061(2.53%)	19909619(39.85%)	19828257(39.69%)	19859268(39.75%)	19878608(39.79%)	16276738(32.58%)	23461138(46.96%)	36369842(72.79%)
A_L2_1	44202680	36239676(81.99%)	35025393(79.24%)	1214283(2.75%)	17534125(39.67%)	17491268(39.57%)	17499230(39.59%)	17526163(39.65%)	13807573(31.24%)	21217820(48.0%)	32117176(72.66%)
A_L2_2	45467410	37205178(81.83%)	35947024(79.06%)	1258154(2.77%)	18006523(39.6%)	17940501(39.46%)	17959161(39.5%)	17987863(39.56%)	14027304(30.85%)	21919720(48.21%)	32816156(72.18%)
A_L2_3	52182108	42732690(81.89%)	41290168(79.13%)	1442522(2.76%)	20702188(39.67%)	20587980(39.45%)	20632281(39.54%)	20657887(39.59%)	16201890(31.05%)	25088278(48.08%)	37666600(72.18%)
A_L3_1	45755390	37209089(81.32%)	35995177(78.67%)	1213912(2.65%)	18022881(39.39%)	17972296(39.28%)	17987582(39.31%)	18007595(39.36%)	13194719(28.84%)	22800458(49.83%)	32830688(71.75%)
A_L3_2	45661562	37164922(81.39%)	35967386(78.77%)	1197536(2.62%)	17994512(39.41%)	17972874(39.36%)	17979043(39.37%)	17988343(39.39%)	13154108(28.81%)	22813278(49.96%)	32741508(71.7%)
A_L3_3	45414888	36822734(81.08%)	35633469(78.46%)	1189265(2.62%)	17881664(39.37%)	17751805(39.09%)	17810396(39.22%)	17823073(39.25%)	13031492(28.69%)	22601977(49.77%)	32565254(71.71%)
A_L4_1	45535206	36670040(80.53%)	35564384(78.1%)	1105656(2.43%)	17798618(39.09%)	17765766(39.02%)	17775784(39.04%)	17788600(39.07%)	14354375(31.52%)	21210009(46.58%)	32298532(70.93%)
A_L4_2	46196206	37199016(80.52%)	36072942(78.09%)	1126074(2.44%)	18078171(39.13%)	17994771(38.95%)	18028622(39.03%)	18044320(39.06%)	14438604(31.25%)	21634338(46.83%)	32817026(71.04%)
A_L4_3	44920896	36434597(81.11%)	35340249(78.67%)	1094348(2.44%)	17690937(39.38%)	17649312(39.29%)	17655734(39.30%)	17684515(39.37%)	14404418(32.07%)	20935831(46.61%)	32367896(72.06%)
D_LB_1	44217762	41776185(94.48%)	39841478(90.1%)	1934707(4.38%)	19949343(45.12%)	19892135(44.99%)	19939420(45.09%)	19902058(45.01%)	14024285(31.72%)	25817193(58.39%)	38689326(87.5%)
D_LB_2	49764912	46823292(94.09%)	44770624(89.96%)	2052668(4.12%)	22381634(44.97%)	22388990(44.99%)	22395853(45.0%)	22374771(44.96%)	15954289(32.06%)	28816335(57.9%)	43480174(87.37%)
D_LB_3	44607256	42224335(94.66%)	40200009(90.12%)	2024326(4.54%)	20145281(45.16%)	20054728(44.96%)	20110852(45.08%)	20089157(45.04%)	14655850(32.86%)	25544159(57.26%)	39121622(87.7%)
D_L1_1	48296518	46147503(95.55%)	44239974(91.6%)	1907529(3.95%)	22149364(45.86%)	22090610(45.74%)	22110587(45.78%)	22129387(45.82%)	17105081(35.42%)	27134893(56.18%)	43221870(89.49%)
D_L1_2	44233950	42287342(95.6%)	40572556(91.72%)	1714786(3.88%)	20307689(45.91%)	20264867(45.81%)	20271978(45.83%)	20300578(45.89%)	15984253(36.14%)	24588303(55.59%)	39655578(89.65%)
D_L1_3	44610046	42461344(95.18%)	40720534(91.28%)	1740810(3.9%)	20434639(45.81%)	20285895(45.47%)	20353197(45.62%)	20367337(45.66%)	15491913(34.73%)	25228621(56.55%)	39668236(88.92%)
D_L2_1	45812178	43711748(95.42%)	41860166(91.37%)	1851582(4.04%)	20946809(45.72%)	20913357(45.65%)	20920892(45.67%)	20939274(45.71%)	15611594(34.08%)	26248572(57.3%)	40889946(89.26%)
D_L2_2	44070054	42071426(95.46%)	40307154(91.46%)	1764272(4.0%)	20178049(45.79%)	20129105(45.68%)	20144403(45.71%)	20162751(45.75%)	15119535(34.31%)	25187619(57.15%)	39355776(89.3%)
D_L2_3	45786318	43682677(95.41%)	41831537(91.36%)	1851140(4.04%)	20937052(45.73%)	20894485(45.63%)	20906673(45.66%)	20924864(45.7%)	15802368(34.51%)	26029169(56.85%)	40842616(89.2%)
D_L3_1	45127692	43108215(95.52%)	41332109(91.59%)	1776106(3.94%)	20696170(45.86%)	20635939(45.73%)	20650042(45.76%)	20682067(45.83%)	15309158(33.92%)	26022951(57.67%)	40411782(89.55%)
D_L3_2	44816472	42697398(95.27%)	40891541(91.24%)	1805857(4.03%)	20477161(45.69%)	20414380(45.55%)	20425645(45.58%)	20465896(45.67%)	15172630(33.86%)	25718911(57.39%)	39925394(89.09%)
D_L3_3	45172678	42968997(95.12%)	41226872(91.27%)	1742125(3.86%)	20661347(45.74%)	20565525(45.53%)	20594449(45.59%)	20632423(45.67%)	15552026(34.43%)	25674846(56.84%)	40180804(88.95%)
D_L4_1	45567230	43247701(94.91%)	41553768(91.19%)	1693933(3.72%)	20810602(45.67%)	20743166(45.52%)	20760365(45.56%)	20793403(45.63%)	15010250(32.94%)	26543518(58.25%)	40555982(89.0%)
D_L4_2	44211662	42002853(95.0%)	40354726(91.28%)	1648127(3.73%)	20195971(45.68%)	20158755(45.6%)	20160916(45.6%)	20193810(45.68%)	14701842(33.25%)	25652884(58.02%)	39421522(89.17%)
D_L4_3	44556322	42259119(94.84%)	40620804(91.17%)	1638315(3.68%)	20311165(45.59%)	20309639(45.58%)	20291138(45.54%)	20329666(45.63%)	14953364(33.56%)	25667440(57.61%)	39541518(88.75%)

## Sheet: Supplementary Table S3
Supplementary Table S3. Average rate of clean reads mapped to exon, intron and intergenic regions
sample	exon	intron	intergenic
A_HB_1	4795881523(91.1424%)	130276067(2.4758%)	335807694(6.3818%)
A_HB_2	5306151067(90.5421%)	157848834(2.6935%)	396425369(6.7644%)
A_HB_3	4913326031(90.3285%)	149957831(2.7569%)	376115723(6.9147%)
A_L1_1	5226645441(90.8771%)	201064747(3.496%)	323623501(5.6269%)
A_L1_2	5129979639(91.1313%)	192952117(3.4277%)	306285944(5.441%)
A_L1_3	5577344572(91.1305%)	202613266(3.3106%)	340214101(5.5589%)
A_L2_1	4881896090(90.2473%)	225454331(4.1678%)	302115493(5.5849%)
A_L2_2	5007049910(90.1617%)	236943861(4.2666%)	309414246(5.5716%)
A_L2_3	5756203997(90.2414%)	270241900(4.2366%)	352233545(5.522%)
A_L3_1	5042829854(90.812%)	197203687(3.5513%)	313006940(5.6367%)
A_L3_2	5038931981(90.8427%)	197728295(3.5647%)	310218784(5.5927%)
A_L3_3	4988801127(90.7823%)	195347575(3.5548%)	311201163(5.663%)
A_L4_1	4929112115(90.0415%)	172538090(3.1518%)	372615841(6.8067%)
A_L4_2	5002981629(90.0997%)	175289973(3.1568%)	374449796(6.7435%)
A_L4_3	4905341281(90.1644%)	173801317(3.1946%)	361297614(6.641%)
D_LB_1	5327572311(85.1632%)	210471943(3.3645%)	717675804(11.4723%)
D_LB_2	6001534980(85.5966%)	248524807(3.5446%)	761352557(10.8588%)
D_LB_3	5376195860(85.0199%)	214972789(3.3996%)	732288535(11.5805%)
D_L1_1	5973043904(86.4333%)	270297861(3.9114%)	667239982(9.6553%)
D_L1_2	5491538500(86.6988%)	250928940(3.9616%)	591576040(9.3396%)
D_L1_3	5501250263(86.5317%)	234720596(3.692%)	621527569(9.7763%)
D_L2_1	5490597290(83.8835%)	295194940(4.5099%)	759710554(11.6066%)
D_L2_2	5310775999(84.296%)	285921392(4.5383%)	703448678(11.1656%)
D_L2_3	5487612235(83.8941%)	292363725(4.4696%)	761139912(11.6362%)
D_L3_1	5501303488(85.2203%)	342007015(5.298%)	612084480(9.4818%)
D_L3_2	5436444656(85.0348%)	373580684(5.8434%)	583173970(9.1218%)
D_L3_3	5495788517(85.4093%)	321829368(5.0015%)	617030282(9.5892%)
D_L4_1	5475818067(84.5522%)	303412453(4.685%)	697026192(10.7628%)
D_L4_2	5325056332(84.661%)	293810727(4.6712%)	670993202(10.6679%)
D_L4_3	5371791858(84.8768%)	307131396(4.8528%)	650002367(10.2703%)
Average	0.878605	0.0389163	0.0824783

## Sheet: Supplementary Table S4
Supplementary Table S4. List of Primers
Primer	5' to 3'
DG2C01560-1-F	ATACATGGGGAAGTGGGCAA
DG2C01560-1-R	GAAACCTTCCTTCGGCACTC
DG5C05347-1-F	CGTCCGCTCTGAAACAAACA
DG5C05347-1-R	ACAAGCATTCAGACCTCGGA
DG7C03037-1-F	GCTGTGCGGCATGAGATAAA
DG7C03037-1-R	TCGCGGATTATTCAGGAGCT
DG2C02319-1-F	TGGAATAGCTTGCAGGACCA
DG2C02319-1-R	TATGCCGCAATTGGAGTTCG
DG2C07206-1-F	GGTTTGAGGTGACAAGGCTG
DG2C07206-1-R	ACCGAAGTGCAGAAGGAGAA
DG6C04396-1-F	GGGCTGGATTGTTGGCTATG
DG6C04396-1-R	TTGAAGGTCATGTGTGTGCG
DG2C03690-1-F	ATATCCAAGGTGTGTGCCGA
DG2C03690-1-R	ATGTCCTCAACTGTGACCGT
DG3C06102-1-F	TTCACTATCTGACCCCGAGC
DG3C06102-1-R	AAGCCCGTGGAGTTGAAGTA
DG5C02263-1-F	CACGCTGGGTTCTTGAACAA
DG5C02263-1-R	GACAGGTAGGTGGCGTAGAA
DG1C07069-1-F	CACCAACACACCAGCAAAGT
DG1C07069-1-R	AGCTAGCTACCTCACACTGC
DG6C02553-1-F	CTAGACATATGGGCAGGGCA
DG6C02553-1-R	TTGAGAGGCGGTGCTGAATA
GAPDH-F	TCTGACCGTTAGACTTGAGAAGG
GAPDH-R	CTTGAGCTTACCCTCAGACTCCT
